# Supplementary material for: Effects of Climate Conditions before Harvest Date on Edamame Metabolome
Source: Plants (Basel). 2023 Dec 27;13(1):87. doi: 10.3390/plants13010087 (PMC10780805; doi:10.3390/plants13010087)
Supplement: Supplementary file 1 [file plants-13-00087-s001.zip]

Archive with 3 entries (3 files):
- Caption for Supplementary files.pdf
- supplemental Figures S1-S7.pptx
- supplemental Table S1.xlsx
